# Supplementary material for: Flow Cytometric Single-Cell Identification of Populations in Synthetic Bacterial Communities
Source: PLoS One. 2017 Jan 25;12(1):e0169754. doi: 10.1371/journal.pone.0169754 (PMC5266259; doi:10.1371/journal.pone.0169754)
Supplement: S1 File — (XLSX) [file pone.0169754.s001.xlsx]

## Sheet: Sheet1
	population A	population B	accuracy_AB	AUC_AB	accuracy_A	AUC_A	accuracy_B	AUC_B	acc A – acc B	AUC A – AUC B
0	Pseudomonas putida	Burkholderia ambifaria	0.848667	0.908252	0.595	0.632774	0.882333	0.937467	-0.287333	-0.304693
1	Pseudomonas putida	Shewanella oneidensis	0.890333	0.957033	0.813333	0.883171	0.915333	0.97024	-0.102	-0.0870695
2	Pseudomonas putida	Cupriavidus necator	0.856667	0.929064	0.8	0.866972	0.840333	0.910714	-0.0403333	-0.0437426
3	Pseudomonas putida	Cupriavidus pinatubonensis	0.731333	0.801781	0.894	0.956756	0.743667	0.820176	0.150333	0.13658
4	Pseudomonas putida	Zymomonas mobilis subsp. mobilis	0.911	0.969792	0.935	0.980537	0.916333	0.972218	0.0186667	0.00831845
5	Pseudomonas putida	Sphingomonas aromaticivorans	0.927667	0.979034	0.841667	0.923473	0.925333	0.981211	-0.0836667	-0.0577377
6	Pseudomonas putida	Rhizobium radiobacter	0.845333	0.911877	0.859667	0.93746	0.830333	0.900518	0.0293333	0.0369413
7	Pseudomonas putida	Pseudomonas fluorescens	0.747667	0.826614	0.699333	0.774063	0.737333	0.816022	-0.038	-0.0419591
8	Pseudomonas putida	Lactobacillus plantarum	0.877333	0.949775	0.779667	0.854376	0.873	0.949405	-0.0933333	-0.0950293
9	Pseudomonas putida	Streptococcus salivarius	0.944	0.983205	0.936	0.981472	0.934	0.979601	0.002	0.00187065
10	Pseudomonas putida	Bacillus subtilis	0.879	0.949041	0.935333	0.980837	0.870667	0.943352	0.0646667	0.0374853
11	Pseudomonas putida	Agrobacter rhizogenes	0.815333	0.887589	0.929667	0.98582	0.819667	0.884173	0.11	0.101647
12	Pseudomonas putida	Micrococcus luteus	0.957	0.988071	0.942	0.988133	0.953	0.988975	-0.011	-0.000842516
13	Pseudomonas putida	Citrobacter freundii	0.838333	0.911799	0.856333	0.925364	0.853333	0.925861	0.003	-0.000496395
14	Pseudomonas putida	Enterobacter aerogenes	0.821	0.890196	0.871667	0.928431	0.843	0.91716	0.0286667	0.0112701
15	Pseudomonas putida	Escherichia coli	0.748333	0.811209	0.762667	0.845599	0.741	0.819398	0.0216667	0.0262016
16	Pseudomonas putida	Edwardsialla ictaluri	0.849667	0.913748	0.787333	0.858166	0.870333	0.933583	-0.083	-0.0754174
17	Pseudomonas putida	Klebsiella oxytoca	0.828	0.90419	0.871667	0.947621	0.872333	0.939596	-0.000666667	0.00802457
18	Pseudomonas putida	Janthinobacterium sp. strain B3	0.760667	0.841913	0.898667	0.961993	0.761	0.843335	0.137667	0.118658
19	Burkholderia ambifaria	Shewanella oneidensis	0.969333	0.994149	0.891	0.949374	0.977333	0.996768	-0.0863333	-0.0473934
20	Burkholderia ambifaria	Cupriavidus necator	0.96	0.98911	0.881333	0.937668	0.96	0.990794	-0.0786667	-0.0531258
21	Burkholderia ambifaria	Cupriavidus pinatubonensis	0.862	0.927481	0.873667	0.940927	0.916333	0.965031	-0.0426667	-0.024104
22	Burkholderia ambifaria	Zymomonas mobilis subsp. mobilis	0.990667	0.996466	0.916667	0.970065	0.986	0.998352	-0.0693333	-0.028287
23	Burkholderia ambifaria	Sphingomonas aromaticivorans	0.989333	0.998515	0.827	0.907135	0.985	0.998979	-0.158	-0.0918442
24	Burkholderia ambifaria	Rhizobium radiobacter	0.969667	0.991324	0.841333	0.910989	0.964333	0.990248	-0.123	-0.0792594
25	Burkholderia ambifaria	Pseudomonas fluorescens	0.951333	0.975575	0.728	0.795112	0.943333	0.973218	-0.215333	-0.178106
26	Burkholderia ambifaria	Lactobacillus plantarum	0.94	0.983348	0.745	0.819213	0.953667	0.989723	-0.208667	-0.17051
27	Burkholderia ambifaria	Streptococcus salivarius	0.981667	0.995766	0.915	0.973283	0.978	0.996356	-0.063	-0.0230723
28	Burkholderia ambifaria	Bacillus subtilis	0.930667	0.985051	0.915	0.97113	0.929	0.984653	-0.014	-0.0135234
29	Burkholderia ambifaria	Agrobacter rhizogenes	0.959333	0.986471	0.911667	0.978408	0.957667	0.987701	-0.046	-0.00929324
30	Burkholderia ambifaria	Micrococcus luteus	0.957	0.993961	0.927333	0.981753	0.954667	0.993024	-0.0273333	-0.0112708
31	Burkholderia ambifaria	Citrobacter freundii	0.699333	0.756576	0.827	0.894265	0.695	0.757435	0.132	0.13683
32	Burkholderia ambifaria	Enterobacter aerogenes	0.647	0.703124	0.832667	0.900205	0.657	0.71518	0.175667	0.185025
33	Burkholderia ambifaria	Escherichia coli	0.806667	0.883362	0.73	0.798902	0.820333	0.899698	-0.0903333	-0.100796
34	Burkholderia ambifaria	Edwardsialla ictaluri	0.680333	0.748878	0.736667	0.815756	0.708667	0.779161	0.028	0.0365952
35	Burkholderia ambifaria	Klebsiella oxytoca	0.804667	0.876936	0.859333	0.939734	0.807	0.885058	0.0523333	0.0546757
36	Burkholderia ambifaria	Janthinobacterium sp. strain B3	0.922	0.961316	0.876333	0.949281	0.907667	0.958644	-0.0313333	-0.00936237
37	Shewanella oneidensis	Cupriavidus necator	0.957	0.991307	0.575	0.604229	0.972333	0.9961	-0.397333	-0.391871
38	Shewanella oneidensis	Cupriavidus pinatubonensis	0.953333	0.988201	0.978	0.993476	0.971	0.994974	0.007	-0.0014983
39	Shewanella oneidensis	Zymomonas mobilis subsp. mobilis	0.860667	0.936759	0.979333	0.996411	0.859	0.931081	0.120333	0.0653305
40	Shewanella oneidensis	Sphingomonas aromaticivorans	0.932	0.975346	0.950333	0.988073	0.94	0.984706	0.0103333	0.00336673
41	Shewanella oneidensis	Rhizobium radiobacter	0.753	0.823051	0.968333	0.994252	0.825	0.904164	0.143333	0.0900881
42	Shewanella oneidensis	Pseudomonas fluorescens	0.901	0.957081	0.816333	0.893709	0.923	0.976827	-0.106667	-0.0831181
43	Shewanella oneidensis	Lactobacillus plantarum	0.924	0.978106	0.922	0.969761	0.935	0.981798	-0.013	-0.0120366
44	Shewanella oneidensis	Streptococcus salivarius	0.958	0.992326	0.989667	0.997886	0.95	0.991478	0.0396667	0.00640846
45	Shewanella oneidensis	Bacillus subtilis	0.955333	0.989464	0.989333	0.997132	0.962333	0.990652	0.027	0.00648004
46	Shewanella oneidensis	Agrobacter rhizogenes	0.838	0.904548	0.989	0.998961	0.862	0.929751	0.127	0.0692094
47	Shewanella oneidensis	Micrococcus luteus	0.981333	0.997787	0.99	0.999115	0.981	0.996928	0.009	0.00218632
48	Shewanella oneidensis	Citrobacter freundii	0.979	0.994286	0.964	0.989632	0.979667	0.996335	-0.0156667	-0.00670278
49	Shewanella oneidensis	Enterobacter aerogenes	0.975	0.994963	0.973333	0.992593	0.973667	0.997552	-0.000333333	-0.00495817
50	Shewanella oneidensis	Escherichia coli	0.952	0.988573	0.953667	0.979908	0.960667	0.994202	-0.007	-0.0142936
51	Shewanella oneidensis	Edwardsialla ictaluri	0.982333	0.996152	0.954667	0.982378	0.987667	0.997513	-0.033	-0.0151351
52	Shewanella oneidensis	Klebsiella oxytoca	0.987	0.997955	0.925667	0.980311	0.988333	0.999307	-0.0626667	-0.0189964
53	Shewanella oneidensis	Janthinobacterium sp. strain B3	0.928333	0.978916	0.953333	0.991682	0.954667	0.991319	-0.00133333	0.000362793
54	Cupriavidus necator	Cupriavidus pinatubonensis	0.837667	0.909364	0.97	0.992312	0.858667	0.916699	0.111333	0.0756132
55	Cupriavidus necator	Zymomonas mobilis subsp. mobilis	0.921667	0.974883	0.978	0.996776	0.950333	0.987817	0.0276667	0.00895957
56	Cupriavidus necator	Sphingomonas aromaticivorans	0.919667	0.973655	0.946	0.986016	0.942	0.98562	0.004	0.000396583
57	Cupriavidus necator	Rhizobium radiobacter	0.910667	0.958014	0.962	0.991022	0.920667	0.974344	0.0413333	0.0166789
58	Cupriavidus necator	Pseudomonas fluorescens	0.846	0.917857	0.813667	0.888182	0.844333	0.916032	-0.0306667	-0.0278493
59	Cupriavidus necator	Lactobacillus plantarum	0.944333	0.982202	0.914333	0.965122	0.960333	0.989517	-0.046	-0.0243949
60	Cupriavidus necator	Streptococcus salivarius	0.914667	0.974563	0.986333	0.998457	0.933	0.982349	0.0533333	0.0161081
61	Cupriavidus necator	Bacillus subtilis	0.85	0.928373	0.985333	0.998483	0.872667	0.943116	0.112667	0.0553673
62	Cupriavidus necator	Agrobacter rhizogenes	0.894	0.946341	0.985667	0.998914	0.894	0.957167	0.0916667	0.041747
63	Cupriavidus necator	Micrococcus luteus	0.952333	0.9886	0.986	0.999149	0.955333	0.991036	0.0306667	0.00811327
64	Cupriavidus necator	Citrobacter freundii	0.963	0.991351	0.956667	0.989058	0.971333	0.992503	-0.0146667	-0.00344564
65	Cupriavidus necator	Enterobacter aerogenes	0.939	0.982335	0.964	0.990124	0.931333	0.982939	0.0326667	0.00718428
66	Cupriavidus necator	Escherichia coli	0.902333	0.959482	0.945	0.970431	0.904333	0.962776	0.0406667	0.00765467
67	Cupriavidus necator	Edwardsialla ictaluri	0.967333	0.992565	0.944	0.973523	0.976333	0.997014	-0.0323333	-0.0234906
68	Cupriavidus necator	Klebsiella oxytoca	0.946	0.982551	0.923333	0.976601	0.959	0.991235	-0.0356667	-0.014634
69	Cupriavidus necator	Janthinobacterium sp. strain B3	0.804667	0.882871	0.953	0.989742	0.825	0.900892	0.128	0.0888498
70	Cupriavidus pinatubonensis	Zymomonas mobilis subsp. mobilis	0.967	0.993668	0.605333	0.648451	0.960667	0.993206	-0.355333	-0.344755
71	Cupriavidus pinatubonensis	Sphingomonas aromaticivorans	0.961	0.994773	0.938333	0.980769	0.963333	0.995736	-0.025	-0.0149672
72	Cupriavidus pinatubonensis	Rhizobium radiobacter	0.912	0.969823	0.954	0.988297	0.909667	0.967147	0.0443333	0.0211491
73	Cupriavidus pinatubonensis	Pseudomonas fluorescens	0.783667	0.863248	0.938667	0.984023	0.806	0.8742	0.132667	0.109823
74	Cupriavidus pinatubonensis	Lactobacillus plantarum	0.916	0.975087	0.943333	0.983208	0.939333	0.985474	0.004	-0.00226612
75	Cupriavidus pinatubonensis	Streptococcus salivarius	0.962333	0.993353	0.873333	0.946745	0.968	0.995264	-0.0946667	-0.0485189
76	Cupriavidus pinatubonensis	Bacillus subtilis	0.897333	0.965914	0.866	0.941847	0.911	0.971613	-0.045	-0.0297655
77	Cupriavidus pinatubonensis	Agrobacter rhizogenes	0.874333	0.940826	0.925667	0.970941	0.895	0.952745	0.0306667	0.0181957
78	Cupriavidus pinatubonensis	Micrococcus luteus	0.966	0.99211	0.937333	0.982856	0.967667	0.995257	-0.0303333	-0.0124017
79	Cupriavidus pinatubonensis	Citrobacter freundii	0.861	0.935572	0.691333	0.762143	0.898	0.959258	-0.206667	-0.197115
80	Cupriavidus pinatubonensis	Enterobacter aerogenes	0.845333	0.918823	0.751667	0.825676	0.875333	0.950144	-0.123667	-0.124468
81	Cupriavidus pinatubonensis	Escherichia coli	0.745667	0.810789	0.882667	0.944195	0.764333	0.852061	0.118333	0.0921339
82	Cupriavidus pinatubonensis	Edwardsialla ictaluri	0.863	0.929483	0.869333	0.935302	0.913333	0.966261	-0.044	-0.0309592
83	Cupriavidus pinatubonensis	Klebsiella oxytoca	0.839333	0.907983	0.923667	0.973078	0.882	0.953052	0.0416667	0.0200256
84	Cupriavidus pinatubonensis	Janthinobacterium sp. strain B3	0.69	0.758961	0.917667	0.972323	0.719333	0.782283	0.198333	0.19004
85	Zymomonas mobilis subsp. mobilis	Sphingomonas aromaticivorans	0.759667	0.845498	0.952333	0.98998	0.779333	0.867589	0.173	0.122391
86	Zymomonas mobilis subsp. mobilis	Rhizobium radiobacter	0.882333	0.951741	0.973333	0.996583	0.896	0.954442	0.0773333	0.0421411
87	Zymomonas mobilis subsp. mobilis	Pseudomonas fluorescens	0.921	0.970511	0.97	0.995889	0.906333	0.968756	0.0636667	0.027133
88	Zymomonas mobilis subsp. mobilis	Lactobacillus plantarum	0.961667	0.995043	0.971667	0.995077	0.963333	0.993938	0.00833333	0.00113906
89	Zymomonas mobilis subsp. mobilis	Streptococcus salivarius	0.955	0.990242	0.856333	0.935604	0.949333	0.988565	-0.093	-0.0529613
90	Zymomonas mobilis subsp. mobilis	Bacillus subtilis	0.916667	0.968319	0.858333	0.930773	0.890333	0.955552	-0.032	-0.0247793
91	Zymomonas mobilis subsp. mobilis	Agrobacter rhizogenes	0.936333	0.982706	0.928667	0.973539	0.922333	0.977068	0.00633333	-0.00352834
92	Zymomonas mobilis subsp. mobilis	Micrococcus luteus	0.980667	0.997937	0.942333	0.984857	0.983333	0.997733	-0.041	-0.0128756
93	Zymomonas mobilis subsp. mobilis	Citrobacter freundii	0.990333	0.9987	0.756333	0.835291	0.990333	0.997185	-0.234	-0.161894
94	Zymomonas mobilis subsp. mobilis	Enterobacter aerogenes	0.983333	0.996379	0.824333	0.90443	0.979	0.99703	-0.154667	-0.0926
95	Zymomonas mobilis subsp. mobilis	Escherichia coli	0.974333	0.996366	0.935667	0.978261	0.971	0.99566	-0.0353333	-0.0173994
96	Zymomonas mobilis subsp. mobilis	Edwardsialla ictaluri	0.992333	0.999058	0.925667	0.977372	0.995	0.999214	-0.0693333	-0.0218423
97	Zymomonas mobilis subsp. mobilis	Klebsiella oxytoca	0.993667	0.998922	0.932333	0.980247	0.992	0.999481	-0.0596667	-0.0192343
98	Zymomonas mobilis subsp. mobilis	Janthinobacterium sp. strain B3	0.928667	0.983197	0.934333	0.98227	0.930333	0.981923	0.004	0.000346788
99	Sphingomonas aromaticivorans	Rhizobium radiobacter	0.913667	0.968369	0.686333	0.748939	0.926	0.974881	-0.239667	-0.225943
100	Sphingomonas aromaticivorans	Pseudomonas fluorescens	0.930667	0.982363	0.847667	0.923054	0.915	0.976831	-0.0673333	-0.0537776
101	Sphingomonas aromaticivorans	Lactobacillus plantarum	0.966	0.991792	0.840333	0.914335	0.965667	0.994115	-0.125333	-0.0797791
102	Sphingomonas aromaticivorans	Streptococcus salivarius	0.935333	0.979362	0.912333	0.973182	0.928333	0.979048	-0.016	-0.00586582
103	Sphingomonas aromaticivorans	Bacillus subtilis	0.903667	0.963443	0.897333	0.962943	0.867667	0.947196	0.0296667	0.0157473
104	Sphingomonas aromaticivorans	Agrobacter rhizogenes	0.946	0.984857	0.905667	0.965943	0.94	0.985437	-0.0343333	-0.0194941
105	Sphingomonas aromaticivorans	Micrococcus luteus	0.951333	0.989344	0.900667	0.964264	0.950667	0.990017	-0.05	-0.0257534
106	Sphingomonas aromaticivorans	Citrobacter freundii	0.992	0.998872	0.905	0.957694	0.991333	0.997592	-0.0863333	-0.0398981
107	Sphingomonas aromaticivorans	Enterobacter aerogenes	0.982	0.997649	0.905667	0.961986	0.976	0.996168	-0.0703333	-0.0341817
108	Sphingomonas aromaticivorans	Escherichia coli	0.970667	0.997428	0.844	0.918926	0.964	0.996051	-0.12	-0.0771251
109	Sphingomonas aromaticivorans	Edwardsialla ictaluri	0.994333	0.999615	0.844333	0.924924	0.994333	0.999245	-0.15	-0.0743217
110	Sphingomonas aromaticivorans	Klebsiella oxytoca	0.991667	0.99871	0.943	0.984556	0.99	0.999228	-0.047	-0.0146713
111	Sphingomonas aromaticivorans	Janthinobacterium sp. strain B3	0.930667	0.985537	0.949333	0.986586	0.931667	0.985234	0.0176667	0.00135225
112	Rhizobium radiobacter	Pseudomonas fluorescens	0.816333	0.896375	0.853333	0.919581	0.793	0.873934	0.0603333	0.0456468
113	Rhizobium radiobacter	Lactobacillus plantarum	0.863667	0.941391	0.857333	0.917577	0.866333	0.940753	-0.009	-0.0231759
114	Rhizobium radiobacter	Streptococcus salivarius	0.925667	0.976765	0.954	0.988661	0.920667	0.980187	0.0333333	0.00847473
115	Rhizobium radiobacter	Bacillus subtilis	0.927667	0.972931	0.950667	0.988047	0.917667	0.964926	0.033	0.0231212
116	Rhizobium radiobacter	Agrobacter rhizogenes	0.619	0.663798	0.943	0.983824	0.571667	0.611496	0.371333	0.372329
117	Rhizobium radiobacter	Micrococcus luteus	0.976667	0.993821	0.943333	0.985774	0.978667	0.994522	-0.0353333	-0.00874816
118	Rhizobium radiobacter	Citrobacter freundii	0.964667	0.992925	0.920667	0.973086	0.960333	0.989819	-0.0396667	-0.0167334
119	Rhizobium radiobacter	Enterobacter aerogenes	0.956333	0.990812	0.921	0.974611	0.943333	0.987291	-0.0223333	-0.0126802
120	Rhizobium radiobacter	Escherichia coli	0.930333	0.976298	0.841667	0.912028	0.927	0.969356	-0.0853333	-0.057328
121	Rhizobium radiobacter	Edwardsialla ictaluri	0.973667	0.993729	0.843667	0.915823	0.971	0.994963	-0.127333	-0.07914
122	Rhizobium radiobacter	Klebsiella oxytoca	0.975667	0.996128	0.957333	0.989475	0.978333	0.994417	-0.021	-0.00494239
123	Rhizobium radiobacter	Janthinobacterium sp. strain B3	0.898667	0.954437	0.962333	0.990336	0.896333	0.956467	0.066	0.0338685
124	Pseudomonas fluorescens	Lactobacillus plantarum	0.927	0.976457	0.598333	0.630343	0.936	0.979275	-0.337667	-0.348931
125	Pseudomonas fluorescens	Streptococcus salivarius	0.954	0.98873	0.961	0.990896	0.960333	0.990951	0.000666667	-5.46857e-05
126	Pseudomonas fluorescens	Bacillus subtilis	0.874333	0.932485	0.959333	0.988863	0.865	0.933103	0.0943333	0.0557597
127	Pseudomonas fluorescens	Agrobacter rhizogenes	0.770667	0.846416	0.957333	0.991804	0.790333	0.86769	0.167	0.124115
128	Pseudomonas fluorescens	Micrococcus luteus	0.966667	0.98977	0.957333	0.991628	0.968333	0.99302	-0.011	-0.00139115
129	Pseudomonas fluorescens	Citrobacter freundii	0.941667	0.980849	0.893333	0.957853	0.940667	0.981185	-0.0473333	-0.0233317
130	Pseudomonas fluorescens	Enterobacter aerogenes	0.922	0.972887	0.91	0.967179	0.91	0.962103	0	0.00507621
131	Pseudomonas fluorescens	Escherichia coli	0.846333	0.918749	0.758667	0.832377	0.844667	0.921623	-0.086	-0.089246
132	Pseudomonas fluorescens	Edwardsialla ictaluri	0.951667	0.985723	0.807	0.869993	0.952667	0.989588	-0.145667	-0.119595
133	Pseudomonas fluorescens	Klebsiella oxytoca	0.944	0.986604	0.899	0.966793	0.960333	0.990212	-0.0613333	-0.0234193
134	Pseudomonas fluorescens	Janthinobacterium sp. strain B3	0.764	0.835654	0.925	0.978832	0.779667	0.863801	0.145333	0.11503
135	Lactobacillus plantarum	Streptococcus salivarius	0.786	0.865359	0.961	0.993056	0.796333	0.880675	0.164667	0.112381
136	Lactobacillus plantarum	Bacillus subtilis	0.954667	0.983832	0.960667	0.99307	0.951667	0.984115	0.009	0.00895445
137	Lactobacillus plantarum	Agrobacter rhizogenes	0.874	0.941383	0.964	0.995495	0.869	0.937769	0.095	0.0577263
138	Lactobacillus plantarum	Micrococcus luteus	0.967333	0.991639	0.966	0.995578	0.969	0.994231	-0.003	0.00134691
139	Lactobacillus plantarum	Citrobacter freundii	0.929333	0.978653	0.898	0.958308	0.938667	0.983973	-0.0406667	-0.0256647
140	Lactobacillus plantarum	Enterobacter aerogenes	0.920667	0.97882	0.911	0.967783	0.940333	0.986075	-0.0293333	-0.0182917
141	Lactobacillus plantarum	Escherichia coli	0.915667	0.96918	0.751333	0.821486	0.932333	0.97787	-0.181	-0.156384
142	Lactobacillus plantarum	Edwardsialla ictaluri	0.926667	0.974417	0.805	0.872568	0.942333	0.984588	-0.137333	-0.11202
143	Lactobacillus plantarum	Klebsiella oxytoca	0.928333	0.977119	0.932667	0.982336	0.937667	0.983978	-0.005	-0.00164146
144	Lactobacillus plantarum	Janthinobacterium sp. strain B3	0.925667	0.980961	0.94	0.985236	0.943333	0.986217	-0.00333333	-0.000980786
145	Streptococcus salivarius	Bacillus subtilis	0.922333	0.9744	0.577	0.602454	0.916333	0.969073	-0.339333	-0.366619
146	Streptococcus salivarius	Agrobacter rhizogenes	0.92	0.972785	0.774	0.859475	0.909667	0.969963	-0.135667	-0.110488
147	Streptococcus salivarius	Micrococcus luteus	0.950667	0.986279	0.79	0.878509	0.951333	0.988278	-0.161333	-0.109769
148	Streptococcus salivarius	Citrobacter freundii	0.977667	0.997088	0.878667	0.951148	0.976333	0.995009	-0.0976667	-0.0438617
149	Streptococcus salivarius	Enterobacter aerogenes	0.967333	0.995133	0.903333	0.960029	0.968	0.993956	-0.0646667	-0.0339263
150	Streptococcus salivarius	Escherichia coli	0.964	0.994576	0.926667	0.976278	0.964667	0.991967	-0.038	-0.0156895
151	Streptococcus salivarius	Edwardsialla ictaluri	0.975667	0.996979	0.903	0.966982	0.980333	0.995668	-0.0773333	-0.0286856
152	Streptococcus salivarius	Klebsiella oxytoca	0.969667	0.995392	0.969	0.993899	0.967667	0.992855	0.00133333	0.00104392
153	Streptococcus salivarius	Janthinobacterium sp. strain B3	0.956333	0.991355	0.972667	0.994441	0.952667	0.990837	0.02	0.0036037
154	Bacillus subtilis	Agrobacter rhizogenes	0.916667	0.966979	0.775333	0.864527	0.915	0.967957	-0.139667	-0.10343
155	Bacillus subtilis	Micrococcus luteus	0.916667	0.975531	0.783667	0.867263	0.929	0.981824	-0.145333	-0.114561
156	Bacillus subtilis	Citrobacter freundii	0.943333	0.988835	0.872	0.945258	0.940667	0.985774	-0.0686667	-0.0405161
157	Bacillus subtilis	Enterobacter aerogenes	0.944333	0.988062	0.896333	0.955613	0.935	0.984192	-0.0386667	-0.0285788
158	Bacillus subtilis	Escherichia coli	0.937	0.985089	0.923333	0.974299	0.926667	0.983787	-0.00333333	-0.00948864
159	Bacillus subtilis	Edwardsialla ictaluri	0.949333	0.991037	0.907	0.968679	0.958667	0.993294	-0.0516667	-0.0246152
160	Bacillus subtilis	Klebsiella oxytoca	0.969	0.995013	0.959333	0.992993	0.965	0.99511	-0.00566667	-0.00211718
161	Bacillus subtilis	Janthinobacterium sp. strain B3	0.889667	0.954969	0.964	0.993802	0.891667	0.957759	0.0723333	0.0360434
162	Agrobacter rhizogenes	Micrococcus luteus	0.976	0.993455	0.615333	0.665251	0.978	0.993253	-0.362667	-0.328002
163	Agrobacter rhizogenes	Citrobacter freundii	0.952	0.98758	0.903333	0.963156	0.948	0.984051	-0.0446667	-0.0208948
164	Agrobacter rhizogenes	Enterobacter aerogenes	0.943	0.986132	0.912	0.970328	0.932	0.979893	-0.02	-0.00956444
165	Agrobacter rhizogenes	Escherichia coli	0.909667	0.963719	0.927333	0.982226	0.908667	0.959033	0.0186667	0.0231925
166	Agrobacter rhizogenes	Edwardsialla ictaluri	0.957667	0.98803	0.908667	0.976813	0.959333	0.988938	-0.0506667	-0.0121242
167	Agrobacter rhizogenes	Klebsiella oxytoca	0.960333	0.992874	0.962	0.992837	0.960667	0.989309	0.00133333	0.00352723
168	Agrobacter rhizogenes	Janthinobacterium sp. strain B3	0.865333	0.932885	0.961	0.992899	0.875333	0.945264	0.0856667	0.0476353
169	Micrococcus luteus	Citrobacter freundii	0.969333	0.995153	0.921333	0.972883	0.968333	0.995255	-0.047	-0.022372
170	Micrococcus luteus	Enterobacter aerogenes	0.97	0.995217	0.923667	0.975736	0.971667	0.996478	-0.048	-0.0207421
171	Micrococcus luteus	Escherichia coli	0.978	0.99643	0.927667	0.98259	0.98	0.997913	-0.0523333	-0.0153225
172	Micrococcus luteus	Edwardsialla ictaluri	0.975	0.99691	0.915333	0.977007	0.979333	0.998272	-0.064	-0.021265
173	Micrococcus luteus	Klebsiella oxytoca	0.980667	0.997257	0.967333	0.993717	0.979667	0.997779	-0.0123333	-0.00406186
174	Micrococcus luteus	Janthinobacterium sp. strain B3	0.979	0.996402	0.966333	0.993258	0.974333	0.997485	-0.008	-0.0042277
175	Citrobacter freundii	Enterobacter aerogenes	0.725333	0.799569	0.606333	0.638104	0.723333	0.803781	-0.117	-0.165677
176	Citrobacter freundii	Escherichia coli	0.788333	0.874187	0.817333	0.901468	0.784	0.870904	0.0333333	0.0305647
177	Citrobacter freundii	Edwardsialla ictaluri	0.567	0.607226	0.821	0.901311	0.570667	0.59459	0.250333	0.306721
178	Citrobacter freundii	Klebsiella oxytoca	0.819333	0.882457	0.879333	0.945924	0.802	0.878297	0.0773333	0.0676265
179	Citrobacter freundii	Janthinobacterium sp. strain B3	0.909	0.96704	0.875333	0.942734	0.908	0.963576	-0.0326667	-0.0208417
180	Enterobacter aerogenes	Escherichia coli	0.749	0.827575	0.812	0.886922	0.764	0.844023	0.048	0.0428992
181	Enterobacter aerogenes	Edwardsialla ictaluri	0.698	0.778711	0.790333	0.872723	0.709667	0.795704	0.0806667	0.0770193
182	Enterobacter aerogenes	Klebsiella oxytoca	0.720333	0.792557	0.882667	0.948213	0.716	0.791193	0.166667	0.15702
183	Enterobacter aerogenes	Janthinobacterium sp. strain B3	0.891	0.953082	0.869333	0.941132	0.884333	0.951411	-0.015	-0.0102791
184	Escherichia coli	Edwardsialla ictaluri	0.772667	0.860546	0.561667	0.589178	0.765333	0.841969	-0.203667	-0.252791
185	Escherichia coli	Klebsiella oxytoca	0.721667	0.790642	0.931333	0.978613	0.728667	0.808832	0.202667	0.169781
186	Escherichia coli	Janthinobacterium sp. strain B3	0.789667	0.865472	0.932	0.979302	0.785	0.863282	0.147	0.11602
187	Edwardsialla ictaluri	Klebsiella oxytoca	0.798333	0.855893	0.934333	0.980049	0.775333	0.847652	0.159	0.132396
188	Edwardsialla ictaluri	Janthinobacterium sp. strain B3	0.921	0.965103	0.935667	0.978993	0.907333	0.96047	0.0283333	0.0185231
189	Klebsiella oxytoca	Janthinobacterium sp. strain B3	0.895	0.947717	0.544	0.565627	0.897667	0.95341	-0.353667	-0.387783
Mean			0.900881	0.947885	0.883867	0.935221	0.904775	0.951932	-0.0209088	-0.0167116
stdev			0.083508	0.068864	0.0946228	0.0877768	0.0818617	0.0672193	0.112602	0.101769
